# Supplementary material for: Pax3 Hypomorphs Reveal Hidden Pax7 Functional Genetic Compensation in Utero
Source: J Dev Biol. 2022 May 17;10(2):19. doi: 10.3390/jdb10020019 (PMC9149870; doi:10.3390/jdb10020019)
Supplement: Supplementary file 1 [file jdb-10-00019-s001.zip]

Archive with 1 entries (1 files):
- jdb-1702363-supplementary.pdf
